# Supplementary material for: Expression of the p53 Target Wig-1 Is Associated with HPV Status and Patient Survival in Cervical Carcinoma
Source: PLoS One. 2014 Nov 7;9(11):e111125. doi: 10.1371/journal.pone.0111125 (PMC4224373; doi:10.1371/journal.pone.0111125)
Supplement: Table S1 — Clnical and Wig-1 immunohistochemistry data for cervical carcinoma cases in the study. (XLS) [file pone.0111125.s001.xls]

## Sheet: Sheet1
Table S1. Clnical and Wig-1 immunohistochemistry data for cervical carcinoma cases in the study.
Case no /	Wig-1 IHC intensity		High risk	Age at	Histology	Stage	Follow-up
Diagnosis	Nuclear	Cytoplasm	HPV	diagnosis	Grade		time (month)	outcome
Squamous cell lesions
CIS-1	moderate	no	neg	28	CIN3	CIS	115	AWOD
CIS-2	moderate	weak	56	25	CIN3	CIS	114	AWOD
CIS-3	moderate	weak	16, 51	34	CIN3	CIS	113	AWOD
CIS-4	moderate	weak	18, 59	30	CIN3	CIS	121	AWOD
SCC-5	high	no	neg	45	high	1B1	87	AWOD
SCC-6	moderate	weak	neg	37	low	1B1	85	AWOD
SCC-7	high	no	neg	62	low	1B1	83	AWOD
SCC-8	moderate	weak	16	59	low	2A	82	AWOD
SCC-9	moderate	weak	16	33	low	1B1	46	AWOD
SCC-10	moderate	no	33.59	47	moderate	1B1	43	AWOD
SCC-11	moderate	no	16	68	low	1B1	35	AWOD
SCC-12	moderate	no	16	37	high	1B1	81	AWOD
SCC-13	moderate	weak	16	38	low	1B1	42	AWOD
Adenocarcinomas
ADCA-14	high	weak	neg	39	high	1B	194	AWOD
ADCA-15	high	weak	neg	43	moderate	1B	238	AWOD
ADCA-16	high	weak	neg	46	high	1B	289	AWOD
ADCA-17	high	no	neg	79	high	2A	49	DOD
ADCA-18	high	no	18	46	moderate	1B	229	AWOD
ADCA-19	moderate	weak	18	42	high	1A	199	AWOD
ADCA-20	high	weak	16	36	high	1B	206	AWOD
ADCA-21	moderate	no	16	37	moderate	1B1	189	AWOD
ADCA-22	high	weak	16	57	high	3B	58	DOD
ADCA-23	high	no	16	38	high	3C	110	DOD
ADCA-24	high	no	18	45	high	1B	245	AWOD
ADCA-25	high	no	16	37	moderate	1B	238	AWOD
ADCA-26	moderate	no	18	45	moderate	3B	8	DOD
ADCA-27	moderate	no	18	45	high	1A	236	AWOD
ADCA-28	moderate	no	16	35	low	1B1	228	AWOD
ADCA-29	high	no	45	50	high	1B	229	AWOD
ADCA-30	high	no	neg	64	moderate	3B	37	DOD
ADCA-31	high	weak	neg	75	low	3B	2	DOD
ADCA-32	high	weak	neg	51	moderate	1B	187	AWOD
ADCA-33	high	no	neg	52	unknown	1B	58	DOD
ADCA-34	high	weak	neg	46	low	1B1	181	AWOD
ADCA-35	high	no	neg	72	low	3B	25	DOD
ADCA-36	high	no	neg	51	high	1B1	166	AWOD
ADCA-37	moderate	no	neg	63	low	1B	16	DOD
ADCA-38	high	no	neg	63	low	2B	11	DOD
CIN3 = Cervical intraepithelial neoplasia 3; CIS = Cancer in situ; SCC = Squamous cell carcinoma; ADCA = Adenocarcinoma
IHC = Immunohistochemistry; DOD = Dead of disease; AWOD = Alive without disease
